# Supplementary material for: Ephrin-A5 potentiates netrin-1 axon guidance by enhancing Neogenin availability
Source: Sci Rep. 2019 Aug 19;9:12009. doi: 10.1038/s41598-019-48519-0 (PMC6700147; doi:10.1038/s41598-019-48519-0)
Supplement: Supplementary file 2 — Related Manuscript File [file 41598_2019_48519_MOESM2_ESM.xlsx]

## Sheet: Figure 2
Figure 2a	Fc 500	ephrin-A5 10	ephrin-A5 50	ephrin-A5 100	ephrin-A5 250	ephrin-A5 500
Neo. IF average fold change		0.993333	1.706	1.96	1.678	1.02667
Neo. IF unpaired t test		0.951953	0.0381342	0.0115151	0.0762438	0.936872
Neo. IF SEM		0.103976	0.284721	0.294415	0.333143	0.316351
N	5	3	5	5	5	3
n	132	80	144	144	141	77
Figure 2f	FC 100 40'	ephrin-A5 100 10'	ephrin-A5 100 20'	ephrin-A5 100 40'
Neo. IF average fold change		1.38612	1.31101	1.27326
Neo. IF unpaired t test		0.000674022	0.00167318	0.00945803
Neo. IF SEM		0.0601377	0.0576571	0.0727797
N	4	4	4	4
n	157	158	179	172
Figure 2g	Fc 500 5'	ephrin-A5 500 5'
Neo. IF average fold change		1.70832
Neo. IF unpaired t test		0.0227544
Neo. IF SEM		0.232873
N	4	4
n	157	158
Figure 2h	MN media	EphA4 IF	Neogenin IF	BEN IF	Unc5c IF
Average fold change		1.96333	1.6225	1.23256	1.29
unpaired t test		5.99379e-05	0.00012525	0.139128	0.190721
SEM		0.20202	0.124656	0.134677	0.12298
N	33	16	13	5	10
n	1024	457	398	164	374

## Sheet: Figure 3
Figure 3a	MN media	ephrin-A5 / Neo. Intra. IF	ephrin-A5 / Neo. extra. IF
Average fold change		1.73648	2.43892
unpaired t test		0.00519404	0.00446971
Standard error of the mean		0.216114	0.41239
N	7	7	7
n	286	292	292
Figure 3r	Fc	ephrin-A5	ephrin-A2	ephrin-B2
Intra. Neo. IF average fold change		1.42272	1.14155	1.24973
Intra. Neo. IF unpaired t test (one-tailled)		0.00586196	0.0636738	0.0336752
Intra. Neo. IF SEM		0.137432	0.0851303	0.121738
Extra. Neo. IF average fold change		2.35763	1.86388	1.88064
Extra. Neo. IF unpaired t test (one-tailled)		0.00221103	0.0777532	0.0146832
Extra. Neo. IF SEM		0.371396	0.562351	0.346719
N	6	6	6	6
n	254	246	218	250

## Sheet: Figure 4
Figure 4c	MN media	ephrin-A5
Neo. IF average fold change		1.55623
Neo. IF unpaired t test		0.0376824
Neo. IF SEM		0.156019
N	4	4
n	114	124
Figure 4f,g	netrin-1	MN media	ephrin-A5	netrin-1 + ephrin-A5
Netrin-1 IF average fold change		0.352351	0.29166	1.45258
Netrin-1 IF unpaired t test		5.74657e-06	4.19075e-08	0.000264338
Netrin-1 IF SEM		0.0202938	0.0481221	0.0823903
N	6	3	6	6
n	182	93	151	178

## Sheet: Figure 5
Figure 5a	MN media	ephrin-A5
EphA4 IF average fold change		1.05708
EphA4 IF unpaired t test		0.506709
EphA4. IF SEM		0.0828832
Neo. IF average fold change		1.09668
Neo. IF unpaired t test		0.280291
Neo. IF SEM		0.0846984
N	6	6
n	251	241
Figure 5b,c	LMC explants / MN media	LMC explants / ephrin-A5	dorsal explants / MN media	dorsal explants / ephrin-A5
EphA4 IF average fold change		2.69349	3.11011	2.98525
EphA4 IF unpaired t test		0.0179296	2.87746e-05	0.00377898
EphA4. IF SEM		0.437122	0.0991082	0.328444
Neo. IF average fold change		2.5803	4.11225	4.1509
Neo. IF unpaired t test		0.000493755	0.00489824	8.871e-06
Neo. IF SEM		0.152839	0.552853	0.110096
N	3	3	3	3
n	93	95	124	102

## Sheet: Figure 6
Figure 6a	BEN / EphA4 IF overlap	Unc5c / EphA4 IF overlap	Neo. / EphA4 IF overlap
Average fold change	1.03	1.55333	1.73667
unpaired t test	0.453072	0.0878036	0.000724081
Standard error of the mean	0.100664	0.209868	0.153485
N	3	3	6
n	96	98	201
Figure 6j,k,l.m	MN media / no peptide	ephrin-A5 / no peptide	MN media / 50 uM KYL	ephrin-A5 / 50 uM KYL	ephrin-A5 / 12.5 uM KYL
Neo. IF average fold change		2.50209	1.19583	1.0141	0.9327
Neo. IF unpaired t test		0.00342005	0.635933	0.879222	0.555899
Neo. IF SEM		0.381505	0.373027	0.0871045	0.104852
EphA4 IF average fold change		2.27507	1.07622	0.994881	0.878732
EphA4 IF unpaired t test		0.000323532	0.619913	0.959479	0.262125
EphA4. IF SEM		0.226657	0.138297	0.0946902	0.0929773
Phalloidin average fold change		1.09963	1.04807	1.08091	0.867514
Phalloidin unpaired t test		0.277209	0.817105	0.234161	0.0723269
Phalloidin SEM		0.0861357	0.19052	0.0578052	0.0546206
Neo/EphA4 IF overlap average fold change		2.01766	0.93217	1.0633	1.12306
Neo/EphA4 IF overlap unpaired t test		0.00852448	0.451044	0.625092	0.403437
Neo/EphA4 IF overlap SEM		0.242547	0.0784882	0.119765	0.131836
N	10	10	4	5	5
n	279	272	121	164	151
Figure 6n	GFP / MN media	EphA4 / MN media	GFP / Netrin1	EphA4 / Netrin1	GFP / ephrin-A5	EphA4 / ephrin-A5
Neo. IF average fold change		0.816281	0.977205	1.33992	1.07331	3.27638
Neo. IF unpaired t test		0.057513	0.911848	0.183113	0.82136	0.00219872
Neo. IF SEM		0.0607066	0.152929	0.174991	0.240708	0.345033
N	4	3	3	3	4	4
n	111	86	89	67	123	107

## Sheet: Figure 7
Figure 7a	DMSO / Fc	CHX / Fc	DMSO / ephrin-A5	CHX / ephrin-A5
Neo. IF average fold change		0.979384	1.99318	2.43135
Neo. IF unpaired t test		0.928623	0.00925346	0.0157399
Neo. IF SEM		0.220716	0.263216	0.429394
N	4	4	4	4
n	164	163	167	154
Figure 7b	DMSO	P1860
F-actin average fold change		1.1925
F-actin unpaired t test		0.0828401
F-actin SEM		0.0998936
EphA4 IF average fold change		1.23298
EphA4 IF unpaired t test		0.0647131
EphA4 IF SEM		0.112267
Neo. IF average fold change		1.28054
Neo. IF unpaired t test		0.0769018
Neo. IF SEM		0.142271
N	6	6
n	166	152

## Sheet: Figure 8
Figure 8a	EphA4-GFP / MN media	EphA4-GFP / ephrin-A5	EphA4ΔICD-GFP / MN media	EphA4ΔICD-GFP / ephrin-A5
Neo. IF average fold change		5.14152	1.03654	6.55769
Neo. IF unpaired t test		0.00100244	0.525397	4.3508e-06
Neo. IF SEM		0.481301	0.0674125	0.630352
N	3	3	4	5
n	50	70	72	106
